# Supplementary material for: Gentiana capitata Buch.–Ham. ex D.Don Cell Suspension Culture as a New Source of Isosaponarin and 3,7,8-Trimethoxy-9-oxo-9H-xanthen-1-yl 6-O-β-D-ribopyranosyl-β-D-allopyranoside and Their Effect on PC-12 Cell Viability
Source: Int J Mol Sci. 2024 Aug 6;25(16):8576. doi: 10.3390/ijms25168576 (PMC11354924; doi:10.3390/ijms25168576)
Supplement: Supplementary file 1 [file ijms-25-08576-s001.zip]

Archive with 2 entries (2 files):
- Structure Elucidation Report for Compound 1.pdf
- Structure Elucidation Report for Compound 2.pdf
